# Supplementary material for: Magnesium Bicarbonate–Walnut Shell Dual-Template Synthesis of Multifunctional Layered Porous Carbon for Enhanced Adsorption of Aqueous Chlorinated Organic Compounds
Source: Int J Mol Sci. 2024 Nov 1;25(21):11761. doi: 10.3390/ijms252111761 (PMC11547149; doi:10.3390/ijms252111761)
Supplement: Supplementary file 1 [file ijms-25-11761-s001.zip]

Archive with 1 entries (1 files):
- ijms-3294326-supplementary.pdf
